# Supplementary material for: The Skin Microbiome and Influencing Elements in Cutaneous T-Cell Lymphomas
Source: Cancers (Basel). 2022 Mar 4;14(5):1324. doi: 10.3390/cancers14051324 (PMC8909499; doi:10.3390/cancers14051324)
Supplement: Supplementary file 1 [file cancers-14-01324-s001.zip]

Archive with 1 entries (1 files):
- cancers-1583886-supplementary.pdf
